# Supplementary material for: The bacterial quorum sensing signal 2’-aminoacetophenone rewires immune cell bioenergetics through the Ppargc1a/Esrra axis to mediate tolerance to infection
Source: eLife. 2024 Sep 13;13:RP97568. doi: 10.7554/eLife.97568 (PMC11398867; doi:10.7554/eLife.97568)
Supplement: Figure 3—source data 6. [file elife-97568-fig3-data6.zip]

Archive with 1 entries (1 files):
- Figure 3—source data 4.tif
